# Supplementary material for: Bridging phenotype and function in bladder cancer using immuno-competent organoids and ex vivo drug screening
Source: J Exp Clin Cancer Res. 2026 Apr 1;45:117. doi: 10.1186/s13046-026-03701-x (PMC13173909; doi:10.1186/s13046-026-03701-x)
Supplement: Supplementary file 7 — Supplementary Material 7. [file 13046_2026_3701_MOESM7_ESM.xlsx]

## Sheet: ST1
Antibody	Clone	Manufacturer	Diluition	pH
GATA3	HG3-31	SANTA CRUZ	1:100	pH6
P53	DO7	LEICA	RTU*	pH6
P63	7JUL	LEICA	1:25	pH8
CK20	KS20.8	LEICA	1:20	pH6
CK5/6	D5/16B4	DAKO	1:20	pH8
CD45	X16/99	LEICA	RTU*	pH6

## Sheet: ST2
Marker	Fluorophore	Clone	Company and reference number
CD44	BUV395	515	BD Pharmingen #744273
CD49f	BV605	GoH3	BD Pharmingen #740416
CD90	BV786	50000000000	BD Pharmingen #740986
BCAM	BV711	B64	BD Pharmingen #748010
P-Cadherin	AF700	104805	R&D # FAB861N-100UG
EGFR	BUV737	EGFR.1	BD Pharmingen #748559
Claudin-4	AF488	382321	R&D #FAB4219G
FGFR3	PE	136334	R&D #FAB766P
Nectin-4	AF647	337516	R&D #FAB2659R
EpCAM	APC-Fire 750	9C4	Biolegend # 324234
CD31	BV421	MBC 78.2	BD Pharmingen #744074
CD45	PE-Cy7	HI30	BD Pharmingen #557748
CD3	PerCP-Cy5.5	UCHT1	Pharmingen # 560835
CD4	BV520	A161A1	Biolegend #357420
CD8	PE-Vio615	REA734	Miltenyi #130-110-823
CD20	BV421	2H7	Biolegend #302330
CD15	BV510	W6D3	Biolegend #323028
CD45	BV510	BHI30	BD Biosciences #563204
EpCAM	AF700	9C4	BioLegend # 324244
CD3	FITC	UCHT1	BioLegend # 300440
PD-1	BV605	EH12.2H7	BioLegend # 329924

## Sheet: ST3
Sample	TMB
	(mut/Mb)
BLC15 TC	5.68
BLC15 TP	8.18
BLC17 TC	20.03
BLC17 TP	3.79
BLC41 TC	7.94
BLC41 TP	2.94
BLC50 TC	4.38
BLC50 TP	6.29
BLC51 TC	7.71
BLC51 TP	4.56
BLC112 TC	6.94
BLC112 TP	6.47

## Sheet: ST4
row.names	15-TC-tis	15-TC-PDO	15-TP-tis	15-TP-PDO	17-TC-tis	17-TC-PDO	17-TP-tis	17-TP-PDO	32-TC-tis	32-TC-PDO	38-TURBT-tis	38-TURBT-PDO	41-TC-tis	41-TC-PDO	41-TP-tis	41-TP-PDO	50-TC-tis	50-TC-PDO	50-TP-tis	50-TP-PDO	51-TC-tis	51-TC-PDO	51-TP-tis	51-TP-PDO	63-TURBT-tis	63-TURBT-PDO	78-TC-tis	78-TC-PDO	82-TC-tis	82-TC-PDO	92-TC-tis	92-TC-PDO	112-TC-tis	112-TC-PDO	112-TP-tis	112-TP-PDO
ABCA13	0	0	0	0	0	0	0	0	0	0	0	0	0	0	0	0	0	0	0	0	0	0	8.9 (p.Ile4483SerfsTer13)	0	0	0	16.5 (p.Ser1035Ter)	6.4 (p.Ser1035Ter)	0	0	0	0	0	0	0	0
AHNAK2	0	0	0	0	0	0	0	0	0	0	0	0	0	0	0	0	5.1 (p.Pro4717Ala)	9.5 (p.Pro4717Ala)	18.9 (p.Pro4717Ala)	0	0	0	0	0	46.5 (p.Asp1847Asn)	37.2 (p.Asp1847Asn)	0	0	0	0	21.5 (p.Ser3004Cys)	35.3 (p.Ser3004Cys)	0	0	0	0
AKAP9	0	0	0	0	0	0	0	0	0	0	0	0	0	5.3 (p.Asp350delinsValAspThrThrPheSerSerGlnThrPheTer)	0	0	5.6 (p.Glu3303Lys)	0	24.6 (p.Glu3303Lys)	0	0	0	0	0	0	0	14.5 (p.Arg2345Thr)	10.9 (p.Arg2345Thr)	0	0	0	0	0	0	0	0
ANK2	0	0	0	0	0	4.9 (p.Pro2490_Ala2491insSerArgValLeuPheTrpGlnGlnLeuGlnGluGluGluSerAspLeuGluLysPheGlnProSerSerLeuValGlnGlnGlyCysPheProLeuPro)	0	0	0	0	0	0	0	5.7 (p.Arg328_Thr329insGly)	0	0	0	0	0	0	0	0	0	0	39.6 (p.Val569Ile)	42.9 (p.Val569Ile)	0	0	0	0	0	0	0	0	0	0
ARID1A	0	0	0	0	0	0	0	0	6.3 (p.Arg2236ProfsTer42)	10.8 (p.Arg2236ProfsTer42)	0	0	0	49.2 (p.Met923AlafsTer2)	46.1 (p.Met923AlafsTer2)	0	0	0	0	0	0	0	0	0	40 (p.Asn722ThrfsTer88)	26.5 (p.Asn722ThrfsTer88)	0	0	0	0	0	0	0	29.3 (p.Glu2246Lys)	37.2 (p.Glu1779Gln)	0
ATM	0	0	0	0	0	0	0	0	0	0	0	0	0	0	0	0	0	0	0	0	0	0	0	0	0	0	0	0	0	0	0	0	39.7 (p.Glu26Gln)	26.4 (p.Glu26Gln)	27.6 (p.Glu26Gln)	27.2 (p.Glu26Gln)
BIRC6	0	0	0	0	0	0	0	0	0	0	0	0	0	0	0	0	0	0	0	0	0	0	0	0	0	0	0	0	0	0	0	0	0	0	0	0
CREBBP	0	0	0	0	1.9 (p.Gln2208_Gln2216del)	0	0	0	0	0	0	0	0	0	0	0	0	0	0	0	43.3 (p.Lys366SerfsTer23)	0	45.9 (p.Lys366SerfsTer23)	48 (p.Lys366SerfsTer23)	46.6 (p.Pro186GlnfsTer12)	36.6 (p.Pro186GlnfsTer12)	0	0	0	0	0	0	0	0	0	29.1 (p.Gln329Ter)
CSMD3	0	0	0	0	0	0	0	0	0	0	0	0	0	5 (p.Glu1421Lys)	45.4 (p.Glu1421Lys)	41.9 (p.Glu1421Lys)	0	0	6.2 (p.Ser380Phe)	0	0	0	0	0	0	0	0	0	0	0	0	0	56.4 (p.Tyr2564His)	43.7 (p.Tyr2564His)	0	0
CUBN	0	0	6.5 (p.Gln657ProfsTer6)	0	0	0	0	0	0	0	0	0	0	0	0	0	0	0	0	0	0	0	0	0	0	0	0	0	0	0	0	0	0	0	0	0
DNAH11	30.7 (p.Ser1823Phe)	30.8 (p.Ser1823Phe)	34 (p.Ser1823Phe)	27.3 (p.Ser1823Phe)	0	0	0	0	0	0	0	0	0	0	0	0	0	0	17.2 (p.Glu3810Gln)	0	0	0	0	0	0	0	0	6 (p.Arg3564Trp)	0	0	0	0	0	0	0	0
DNAH3	0	0	0	0	0	0	0	0	0	0	0	0	0	0	0	0	0	0	0	0	0	0	0	0	41.8 (p.Gln3837Ter)	33.6 (p.Gln3837Ter)	0	0	0	0	0	0	0	0	30.8 (p.Arg2309Trp)	9.1 (p.Arg2309Trp)
DNAH5	0	0	0	0	0	0	0	0	0	0	0	0	0	0	0	0	0	0	0	0	0	0	0	0	39.2 (p.Gln4214Lys)	42 (p.Gln4214Lys)	5 (p.Glu3806Gln)	0	13.8 (p.Val1101Leu)	16 (p.Asp2844His)	0	0	0	0	0	0
DNAH7	0	0	0	0	0	0	0	5.4 (p.Glu2823GlnfsTer10)	0	0	0	0	0	0	0	0	0	0	17.8 (p.Ser708Ter)	0	0	0	0	0	0	0	0	0	0	0	31.6 (p.Ser1001Phe)	35.9 (p.Ser1001Phe)	0	0	0	0
DNAH8	0	0	0	0	0	0	0	0	0	0	0	0	0	0	0	0	0	0	0	0	0	0	0	0	0	0	10.4 (p.Pro2513Ser)	0	0	0	0	0	0	0	0	0
ELF3	0	0	0	0	74.8 (p.Thr273HisfsTer28)	74.1 (p.Thr273HisfsTer28)	62.8 (p.Thr273HisfsTer28)	62.5 (p.Thr273HisfsTer28)	0	0	0	0	0	0	0	0	0	0	0	0	0	0	0	0	0	0	0	0	0	0	0	0	0	0	0	0
EP300	0	0	0	0	4.6 (p.Ala469ValfsTer4)	0	0	0	0	0	0	0	46.6 (p.Glu1008AsnfsTer12)	42 (p.Glu1008AsnfsTer12)	43.8 (p.Glu1008AsnfsTer12)	39.4 (p.Glu1008AsnfsTer12)	0	0	0	0	0	0	0	0	0	5.8 (p.Glu1514Ala)	0	0	0	0	0	0	0	0	0	0
FAT1	0	0	0	0	0	0	0	0	0	0	0	0	0	0	0	0	0	0	12.3 (p.Pro4536Ser)	0	0	0	14.3 (p.Ile1091ProfsTer15)	0	0	0	0	0	30.7 (p.Ser3707Ter)	0	17.5 (p.Glu2183Gln)	32.5 (p.Glu2183Gln)	0	0	0	0
FAT3	0	0	0	0	0	6.3 (p.Val919LysfsTer21)	0	0	0	0	0	0	0	0	0	0	0	0	0	0	0	0	0	0	0	0	0	0	0	0	0	0	0	0	0	0
FAT4	0	0	0	8.4 (p.Ser204_Lys205insSerProProLeuAspThrArgCysArgAsnAlaProSerProLeuGlyPheArgValMetSer)	0	5.4 (p.Glu3756delinsGlyCysAlaGlyLeuLeuTer)	0	0	0	0	0	0	0	0	0	0	10.4 (p.Leu1099Val)	0	46.6 (p.Leu1099Val)	9 (p.Leu1099Val)	0	0	8.1 (p.Ser1081delinsThrGlnProSerPheHisProSerThrHisLeuProIleHisProSerIleHisPheArg)	0	0	0	0	0	0	0	0	0	0	0	0	0
FGFR3	0	0	0	0	49.7 (p.Tyr375Cys)	55.7 (p.Tyr375Cys)	47.9 (p.Tyr375Cys)	45.7 (p.Tyr375Cys)	0	0	0	34.2 (p.Ser249Cys)	0	0	0	0	0	0	0	0	89.5 (p.Ser249Cys)	94.4 (p.Ser249Cys)	96 (p.Ser249Cys)	75 (p.Ser249Cys)	84 (p.Gly372Cys)	63.8 (p.Gly372Cys)	0	0	0	0	14.5 (p.Ser249Cys)	24.9 (p.Ser249Cys)	47.9 (p.Arg248Cys)	36 (p.Arg248Cys)	49.3 (p.Arg248Cys)	46.7 (p.Arg248Cys)
FLG	19 (p.Arg2924Lys)	24.5 (p.Arg2924Lys)	20.2 (p.Arg2924Lys)	21.7 (p.Arg2924Lys)	0	0	0	0	0	0	0	0	0	0	0	0	0	0	0	0	0	0	0	0	0	0	0	0	0	0	0	0	0	0	0	0
HMCN1	6.8 (p.Ala430ProfsTer9)	0	5.9 (p.Ile1849SerfsTer10)	0	0	0	0	0	0	0	0	0	0	0	0	0	0	0	28.4 (p.Asp5524Asn)	5 (p.Asp5524Asn)	0	5.5 (p.Tyr1429Ser)	12.5 (p.His5465ThrfsTer7)	0	44.9 (p.Thr3572Met)	43 (p.Thr3572Met)	0	0	0	0	0	0	37.5 (p.Arg3667Gln)	30.4 (p.Arg3667Gln)	35.9 (p.Arg3667Gln)	30.4 (p.Arg3667Gln)
KDM6A	0	0	0	0	94.4 (p.Phe57LeufsTer4)	96.4 (p.Phe57LeufsTer4)	95 (p.Phe57LeufsTer4)	91.2 (p.Phe57LeufsTer4)	0	0	0	0	0	0	0	0	0	0	22.1 (p.Ser582Ter)	5.6 (p.Ser582Ter)	96 (p.Gln679Ter)	96.6 (p.Gln679Ter)	92 (p.Gln679Ter)	86.1 (p.Gln679Ter)	93 (p.Ser706Ter)	78.6 (p.Ser706Ter)	0	0	0	0	23.1 (p.Glu630AspfsTer61)	31.4 (p.Glu630AspfsTer61)	0	0	0	0
KMT2A	0	0	0	0	0	0	6.9 (p.Ala3503AspfsTer57)	0	0	0	0	0	0	0	0	0	0	0	0	0	0	0	13 (p.Asn2483IlefsTer47)	0	0	0	8.6 (p.Val1368Phe)	0	0	0	0	0	0	0	0	0
KMT2C	0	0	0	0	0	0	0	0	0	0	0	0	46.1 (p.Met2473Val)	43.8 (p.Met2473Val)	45.2 (p.Met2473Val)	46.9 (p.Met2473Val)	0	0	0	0	0	0	6.5 (p.Pro1905HisfsTer26)	0	0	0	0	0	0	0	0	0	0	0	0	0
KMT2D	0	0	0	0	0	0	0	0	0	0	0	0	0	0	0	0	7.5 (p.Gly5181Trp)	0	27.2 (p.Gly5181Trp)	0	0	0	0	0	0	0	0	0	18.9 (p.Gln3793Ter)	0	0	0	0	29.8 (p.Gln3278Ter)	36.7 (p.Ser2451Phe)	27.1 (p.Ser2451Phe)
LRP1B	0	0	0	0	0	0	0	0	6.6 (p.Ile321Asn)	0	0	0	0	0	0	0	0	7.5 (p.Pro4271His)	0	0	0	0	0	0	0	0	0	0	0	0	0	0	0	0	0	0
LRP2	0	6.3 (p.Gly2900ValfsTer4)	0	0	0	0	0	0	0	0	0	0	0	0	0	0	0	0	0	0	0	0	0	0	0	0	0	0	0	0	0	0	0	0	0	0
MACF1	0	0	0	0	0	0	0	0	0	0	0	0	0	0	0	0	0	0	8.7 (p.Glu4504Gln)	0	0	0	6.3 (p.Leu3007_Arg3008insSerLysValProGlnIleValTyrLeu)	0	0	0	0	0	9.8 (p.Asp4956Ala)	0	0	0	0	0	0	0
MDN1	0	0	0	0	0	6.5 (p.His3AsnfsTer12)	0	0	0	0	0	0	0	0	0	0	0	0	0	0	0	0	0	0	0	0	0	0	6.1 (p.Leu551ThrfsTer17)	0	0	0	0	0	0	0
MUC16	12.4 (p.Pro12536Thr)	16.3 (p.Pro12536Thr)	19.5 (p.Pro12536Thr)	13.5 (p.Pro12536Thr)	5.8 (p.Val7696_Thr7697insValTer)	5.5 (p.Thr10066ArgfsTer13)	0	0	0	0	0	0	0	0	0	0	8.5 (p.Pro3536Ala)	5 (p.Pro3536Ala)	27.6 (p.Pro3536Ala)	0	45.9 (p.Thr7878Arg)	50.1 (p.Thr7878Arg)	45 (p.Thr7878Arg)	42.7 (p.Thr7878Arg)	0	0	0	0	0	0	0	0	0	0	0	0
MUC17	0	0	0	0	0	0	0	0	0	0	0	0	0	0	0	0	0	0	0	0	0	0	0	0	0	0	0	0	0	0	0	0	0	0	22.6 (p.Ser2654Ter)	9.6 (p.Ser2654Ter)
NEB	0	5.4 (p.Leu6721_Tyr6722insArgLysTyrProProHisTer)	0	0	0	0	0	0	0	0	0	0	0	0	0	0	0	0	0	0	0	0	8.6 (p.His7025Arg)	0	0	0	8.2 (p.Thr5725Ala)	0	0	0	0	0	0	0	0	0
OBSCN	0	0	0	0	4.2 (p.Val3017delinsGluValHisIleProPheGlyValLeuGlyArgLeuLysValValGlyIleSerProSerPheLysAlaLeu)	0	0	0	0	0	0	0	0	0	0	0	0	0	20.7 (p.Gln419Ter)	0	0	0	0	0	0	0	9 (p.Glu4941Gln)	0	10.9 (p.Arg7780Pro)	0	0	0	0	0	0	0
PCLO	0	0	0	0	0	0	0	0	0	9.4 (p.Pro2413_Pro2426del)	0	0	0	0	0	0	0	0	0	0	0	0	0	0	0	6.4 (p.Pro2412_Pro2430del)	0	0	0	0	0	0	0	0	0	0
PDE4DIP	0	0	0	0	2.1 (p.Glu1004_Glu1005insLysArgProPheSerPheGluLeuLysTer)	0	0	0	0	0	0	0	0	5.5 (p.Ser896delinsArgAsnArgAspArgProSerAspAspIleGluLeuGlySerPheCysGluLeuGlySerPhe)	0	0	0	0	0	0	0	0	0	0	0	0	0	0	0	0	0	0	0	0	0	0
PIK3CA	0	0	0	0	0	0	0	0	0	0	0	0	38.5 (p.Trp11_Ile20del)	21.4 (p.Trp11_Ile20del)	0	0	0	0	0	0	0	0	0	0	0	0	16.6 (p.Gly106Val)	9 (p.Gly106Val)	11.7 (p.Glu545Lys)	0	21.6 (p.Glu545Lys)	31.1 (p.Glu545Lys)	0	0	0	0
RB1	0	0	0	0	0	0	0	0	0	0	0	0	0	0	0	0	0	0	0	0	0	0	0	0	0	0	18.2 (p.Ser634Leu)	6.4 (p.Thr620Met)	0	0	0	0	0	0	0	0
RYR1	0	0	0	0	0	9.8 (p.Asp856LeufsTer59)	0	0	0	0	0	0	0	0	0	0	0	0	8.8 (p.Arg2224His)	0	0	0	11.1 (p.Gly4782PhefsTer19)	0	0	0	22.1 (p.Glu916Gln)	0	0	0	0	0	43.7 (p.Ser4251Trp)	20 (p.Ser4251Trp)	33.4 (p.Ser4251Trp)	26.5 (p.Ser4251Trp)
RYR2	0	0	0	0	0	0	0	0	0	0	0	0	0	0	0	0	0	0	0	0	0	0	0	0	0	0	10.3 (p.Ile3508Thr)	0	32 (p.Leu2335Phe)	18.4 (p.Leu2335Phe)	0	0	0	0	0	0
RYR3	0	0	0	0	0	0	0	0	0	0	0	0	0	0	0	0	0	0	0	0	0	0	0	0	0	0	0	0	0	0	0	0	0	0	0	0
SACS	0	0	0	0	0	0	0	5.3 (p.Glu2419TrpfsTer17)	0	0	0	0	0	0	0	0	0	0	0	0	0	0	0	0	0	0	9.1 (p.Val844Leu)	0	0	0	0	0	0	0	0	0
SPTA1	0	0	0	0	0	0	0	0	0	0	0	0	0	0	0	16.7 (p.Lys1732Thr)	0	0	19.9 (p.Asn633Ile)	0	0	0	9.3 (p.Thr747IlefsTer26)	0	0	0	0	0	0	0	0	0	0	0	0	0
SPTAN1	0	0	0	0	0	97.2 (p.Arg371ValfsTer7)	82.5 (p.Arg371ValfsTer7)	98 (p.Arg371ValfsTer7)	0	0	0	0	0	0	21.2 (p.Ser33Ter)	0	0	0	0	0	0	0	0	0	0	0	0	0	0	0	5.4 (p.Glu31GlnfsTer9)	0	0	0	0	0
STAG2	0	0	0	0	0	0	0	0	0	0	91.2 (p.Asp625GlufsTer26)	84.2 (p.Asp625GlufsTer26)	0	0	0	0	0	0	0	0	0	0	0	0	0	0	0	0	0	0	0	0	31.2 (p.Gln735Ter)	22.1 (p.Gln735Ter)	38.4 (p.Gln735Ter)	24.6 (p.Gln735Ter)
SYNE1	0	0	0	0	0	47.2 (p.Arg1805Leu)	36.3 (p.Arg1805Leu)	48.1 (p.Arg1805Leu)	0	0	0	0	0	0	0	0	0	0	9.5 (p.Asp52Glu)	0	0	0	7.3 (p.Pro4375LeufsTer35)	0	43.9 (p.Pro476Ala)	38.1 (p.Pro476Ala)	0	0	0	0	5.2 (p.Asp4294GlyfsTer11)	5 (p.Gln8263ProfsTer73)	0	0	0	0
SYNE2	0	0	0	0	5.7 (p.Leu6229IlefsTer12)	0	0	0	0	0	0	0	0	0	7.3 (p.Ala3354GlufsTer62)	0	0	0	0	0	0	6.2 (p.His6431SerfsTer2)	0	0	0	0	0	0	0	0	0	0	0	0	0	0
TP53	67.5 (p.Arg273Ser)	85.5 (p.Arg273Ser)	94.3 (p.Arg273Ser)	67.4 (p.Arg273Ser)	0	0	0	0	0	0	0	0	0	0	0	0	8 (p.Asp281GlufsTer18)	0	33.9 (p.Asp281GlufsTer18)	0	0	0	0	0	0	0	0	0	32.2 (p.Pro152Leu)	13.3 (p.Pro152Leu)	0	0	0	0	0	0
TTN	0	0	7.4 (p.Leu13108AspfsTer10)	0	0	6.6 (p.Phe30528IlefsTer16)	0	0	0	0	0	0	45.9 (p.Trp21500Arg)	47.1 (p.Trp21500Arg)	48.8 (p.Trp21500Arg)	45.9 (p.Trp21500Arg)	0	0	26.4 (p.Phe4415Ser)	0	0	0	13.8 (p.Pro15862LeufsTer2)	0	0	0	0	0	6.8 (p.Asp14029His)	7.4 (p.Thr1488Arg)	25 (p.Ser2409Phe)	28.3 (p.Ser2409Phe)	0	0	0	0
UBR4	0	0	0	0	0	13.2 (p.Pro3609GlnfsTer4)	0	0	47.9 (p.Glu1487Asp)	35.7 (p.Glu1487Asp)	0	0	0	0	0	0	0	9 (p.Ser1927Cys)	11.9 (p.Ser1927Cys)	6.9 (p.Asn1249Lys)	0	0	7.3 (p.Ser3902PhefsTer6)	0	47.8 (p.Lys3241Arg)	46.4 (p.Lys3241Arg)	0	0	0	0	0	0	0	0	0	0
XIRP2	0	0	0	0	0	0	0	0	0	0	46.6 (p.Ser472ProfsTer27)	37.6 (p.Ser472ProfsTer27)	0	0	0	0	0	0	0	0	0	0	0	0	0	0	0	0	0	0	0	0	0	0	0	0
ZFHX4	0	0	0	0	0	0	0	0	0	0	0	0	48.5 (p.Met279Val)	50.9 (p.Met279Val)	0	0	0	0	8 (p.Ala1310Thr)	0	0	0	0	0	49.5 (p.Leu2845Val)	40.6 (p.Leu2845Val)	0	0	0	0	0	0	0	0	0	0

## Sheet: ST5
ID	condition	type	B_cells_naive_CIBERSORT	B_cells_memory_CIBERSORT	Plasma_cells_CIBERSORT	T_cells_CD8_CIBERSORT	T_cells_CD4_naive_CIBERSORT	T_cells_CD4_memory_resting_CIBERSORT	T_cells_CD4_memory_activated_CIBERSORT	T_cells_follicular_helper_CIBERSORT	T_cells_regulatory_(Tregs)_CIBERSORT	T_cells_gamma_delta_CIBERSORT	NK_cells_resting_CIBERSORT	NK_cells_activated_CIBERSORT	Monocytes_CIBERSORT	Macrophages_M0_CIBERSORT	Macrophages_M1_CIBERSORT	Macrophages_M2_CIBERSORT	Dendritic_cells_resting_CIBERSORT	Dendritic_cells_activated_CIBERSORT	Mast_cells_resting_CIBERSORT	Mast_cells_activated_CIBERSORT	Eosinophils_CIBERSORT	Neutrophils_CIBERSORT	P-value_CIBERSORT	Correlation_CIBERSORT	RMSE_CIBERSORT
15_TC_tis	Tissue	TC	0.000100118	0	0.00562968	0.131419	0	0.351637	0	0	0	0	0	0.0732763	0.0823198	0.0499737	0	0.133075	0	0.144459	0.00894295	0	0.00381553	0.0153506	0.005	0.382583	0.928232
15_TP_tis	Tissue	TP	0.00294925	0	0.00264288	0.15852	0	0.424325	0.13382	0	0	0	0	0.0630185	0.0914745	0.0142406	0	0.0209189	0	0.0849326	0	0	0.00315692	0	0.005	0.378896	0.937397
17_TC_tis	Tissue	TC	0	0	0	0.0409909	0	0.202002	0.0233572	0.0413862	0.0109131	0	0.0285063	0	0.00921963	0.206642	0.0160281	0.304982	0	0.0704783	0.045494	0	0	0	0.19	0.0811487	1.07221
17_TP_tis	Tissue	TP	0	0	0	0	0	0.503457	0	0.0745541	0.031087	0	0	0.00630541	0.0750715	0.0732513	0	0.0845056	0.0122933	0.0364462	0.0991578	0	0.0038705	0	0.525	0.0137875	1.0991
32_TC_tis	Tissue	TC	0	0.0377957	0.00164773	0.0752112	0.0843066	0	0	0.0213606	0.119025	0	0	0.117305	0.000182084	0	0	0.378818	0.03572	0.0808991	0.0477293	0	0	0	0.86	-0.0222171	1.10845
38_TURBT_tis	Tissue	TURB	0	0.000757893	0.0910136	0	0	0.331639	0	0.0259823	0.0706325	0	0	0.0566817	0.0543445	0.0301921	0.00952038	0.135118	0.026777	0	0.161873	0	0.00546865	0	0.515	0.0166729	1.07144
41_TC_tis	Tissue	TC	0.0110576	0	0	0.0941788	0	0.269818	0	0.0464046	0.0125241	0	0	6.76329e-05	0.0571104	0	0	0.252048	0.0458856	0.18914	0	0.0217653	0	0	0.425	0.0285572	1.0857
41_TP_tis	Tissue	TP	0	0	0	0.111406	0	0.323193	0	0.0282722	0	0	0.0191297	0	0.0446363	0	0.0157741	0.286153	0	0.15236	0	0.019076	0	0	0.545	0.0112055	1.09851
50_TC_tis	Tissue	TC	0.0274499	0.0286769	0.0431986	0.0760267	0	0.276885	0.0291289	0	0	0	0.0416338	0	0.109049	0.0351399	0.0175484	0.220328	0	0.0209018	0.0483029	0	0.0257306	0	0.005	0.308179	0.954989
50_TP_tis	Tissue	TP	0	0	0	0.00803778	0	0.243432	0.00117541	0	0	0	0.0600739	0	0.00798593	0.266247	0.00335539	0.19983	0	0.0612058	0	0.134365	0.000858139	0.0134346	0.02	0.259085	0.998191
51_TC_tis	Tissue	TC	0.0415528	0	0	0.108814	0.069082	0.100259	0	0.0996741	0	0	0	0.0116557	0	0	0	0.347705	0.0986291	0.0500014	0.0191798	0	0.0534466	0	0.6	0.00498479	1.08716
51_TP_tis	Tissue	TP	0.0347757	0	0.0496386	0.0407098	0.109399	0.0808731	0	0.158199	0	0.00292024	0	0	0	0	0	0.352942	0.00778727	0.0159159	0.0758871	0	0.0274324	0.0435196	0.73	-0.00754576	1.08596
63_TURBT_tis	Tissue	TURBT	0	0.0545469	0	0.166281	0.0110781	0	0	0.00629563	0.322297	0	0	0.0732474	0	0	0	0.10358	0.0688019	0.0827145	0	0.106272	0	0.00488558	0.605	0.00463026	1.10699
78_TC_tis	Tissue	TC	0.0403873	0	0.089169	0.120838	0	0.211364	0.155463	0	0	0	0.0468238	0.00512471	0.0214785	0.0480658	0.0788389	0.148513	0.00200994	0.013641	0.0182832	0	0	0	0	0.385823	0.922221
82_TC_tis	Tissue	TC	0	0	0	0	0	0.216452	0	0	0	0	0.0462217	0	0.0184248	0.456132	0.0118274	0.174286	0	0.0159958	0	0.0593809	0	0.00127956	0	0.473968	0.889463
92_TC_tis	Tissue	TC	0	0	0.00190049	0.0218073	0	0.29278	0.0378764	0.00523355	0	0	0.0497883	0	0.0223721	0.104602	0.0450251	0.243043	0	0.00295947	0	0.110934	0.0104176	0.0512593	0.02	0.251398	0.987887
110_TC_tis	Tissue	TC	0	0	0.0250402	0.0826113	0	0.187237	0.0373072	0.00676405	0	0	0	0.052077	0.089215	0.00422318	0.0311775	0.183756	0	0.0768794	0.121033	0	0.0131739	0.0895062	0.24	0.0653023	1.05511
110_TP_tis	Tissue	TP	0	0	0.0277672	0.09811	0	0.206184	0.0203027	0	0	0	0.00414908	0.0336667	0.0396196	0.0191459	0.0637762	0.199156	0.0158209	0.0806914	0.0890712	0	0.00863372	0.093905	0.23	0.0697471	1.05702
111_TC_tis	Tissue	TC	0	0.015797	0.0385875	0.057831	0	0.115429	0	0.133924	0.0150797	0	0	0	0	0.282262	0	0.302722	0	0.00720968	0	0.0176844	0.0134726	0	0.42	0.0292029	1.11077
111_TP_tis	Tissue	TP	0	0	0.120281	0.0442997	0	0.118963	0	0.0816475	0	0	0.0491338	0.0248155	0.0656544	0.165718	0	0.235304	0	0	0.0621796	0	0.0320037	0	0.575	0.0079225	1.07712
117_TC_tis	Tissue	TC	0	0	0.0312522	0.0532071	0	0.305847	0	0	0	0	0.0766352	0	0.0360993	0.238665	0	0.131236	0	0.0222569	0	0.0354911	0	0.0693098	0.05	0.175907	1.0291
112_TC_tis	Tissue	TC	0	0	0.311885	2.74226e-05	0	0.466433	0	0	0	0	0.0108929	0	0.0652146	0	0	0.0981581	0	0.0328292	0	0.0145598	0	0	0.085	0.129406	1.02681
112_TP_tis	Tissue	TP	0	0.0317839	0.272016	0.073605	0.0504449	0.270386	0.00628016	0.034107	0	0	0.0409754	0	0.101658	0	0	0.0443914	0	0.051744	0	0.0125648	0.0100429	0	0.105	0.11334	1.02953
15_TC_pdo	PDO	TC	0.0862453	0	0	0.0946889	0.00149389	0.129242	0	0	0	0	0.0149187	0	0.00429943	0.386689	0	0	0	0.0545706	0	0.227852	0	0	0.025	0.203269	1.04716
15_TP_pdo	PDO	TP	0.00222516	0	0.000531287	0.049922	0	0.228532	0	0	0	0	0.00613202	0	0.0312681	0.000502271	0	0	0	0.0321011	0	0.630181	0.0186045	0	0.005	0.297549	1.09852
17_TC_pdo	PDO	TC	0	0	0.144781	0	0.130648	0.0375556	0	0	0	0	0.106443	0	0	0.267536	0	0	0	0.200508	0	0.104811	0.00771873	0	0.855	-0.0216933	1.11519
17_TP_pdo	PDO	TP	0.0342335	0	0.00759552	0.0569571	0	0.175468	0	0.0160916	0.0465922	0	0	0.0621279	0	0.46159	0	0	0	0.108091	0.031253	0	0	0	0.56	0.00891858	1.14081
32_TC_pdo	PDO	TC	0	0.0167133	0.0649216	0.0591332	0.240527	0.106772	0	0	0	0	0	0.0370021	0	0.179222	0	0.0174121	0	0.134385	0	0.143912	0	0	0.85	-0.020867	1.1163
38_TURBT_pdo	PDO	TURBT	0.00282849	0	0.0537807	0.312534	0	0.287378	0	0	0.000630698	0	0.0217891	0.032762	0.0748438	0.118914	0	0	0	0.0938467	0.000692406	0	0	0	0.855	-0.0213355	1.13887
41_TC_pdo	PDO	TC	0.0527737	0	0.0141366	0	0	0.29825	0	0.0392272	0.012398	0	0.0777603	0.00119727	0.0190673	0.363319	0	0	0	0.0778823	0.0272518	0	0.0167369	0	0.535	0.0120117	1.11042
41_TP_pdo	PDO	TP	0	0	0.0122638	0.0828627	0	0.518764	0	0	0	0	0.0837005	0	0.032886	0.0283656	0	0	0	0.151388	0	0.081429	0.00834022	0	0.57	0.00840199	1.12848
50_TC_pdo	PDO	TC	0	0.00319447	0	0.00743667	0	0.105491	0	0	0.00188055	0	0	0	0	0.464961	0	0	0	0.0325553	0	0.351325	0.0125319	0.0206239	0.025	0.240329	1.08482
50_TP_pdo	PDO	TP	0	0.00116371	0	0	0	0.0445586	0	0.0144042	0	0	0	0.0107897	0.024937	0.433341	0	0	0	0.101131	0	0.352538	0.000767888	0.0163685	0.025	0.246205	1.07865
51_TC_pdo	PDO	TC	0	0.00124914	0.0458005	0	0.0558404	0	0	0.229348	0	0.0663826	0	0	0	0.0155972	0	0	0	0.476908	0	0.108874	0	0	0.995	-0.0603693	1.20072
51_TP_pdo	PDO	TP	0.0163845	0	0	0.0306209	0	0.384868	0	0	0	0	0.0845065	0	0.0384364	0.167382	0	0	0	0.117755	0	0.160046	0	0	0.875	-0.0240242	1.12402
63_TURBT_pdo	PDO	TURBT	0.00141849	0.0121097	0	0.0445398	0	0.0182728	0	0.0131317	0.113386	0	0	0.0703769	0	0.228399	0	0.000605287	0	0.0673794	0	0.430381	0	0	0	0.40304	0.961266
78_TC_pdo	PDO	TC	0.00176565	0	0	0	0	0.093208	0	0.0023714	0	0	0.0115727	0	0	0.407195	0.00287604	0.00565194	0	0.0380853	0	0.437274	0	0	0.03	0.189522	1.1384
82_TC_pdo	PDO	TC	0	0	0.00729009	0.0189242	0	0.166953	0	0	0.00576446	0	0.000216886	0.0102856	0.0238887	0.313254	0.0157616	0.174473	0.0132982	0	0	0.184993	0.0232479	0.0416495	0	0.447137	0.901015
92_TC_pdo	PDO	TC	0	0	0	0	0	0.0597856	0	0.00659409	0.0190675	0	0.00885333	0.00200281	0	0.68385	0	0.068407	0	0.0189427	0	0.12171	0.00723052	0.00355663	0	0.510538	0.898352
112_TC_pdo	PDO	TC	0.0258535	0	0.481209	0	0.0917965	0.0275177	0.0124306	0.0400822	0	0.0305078	0.00462715	0	0	0.0210049	0	0	0	0.123849	0	0.0289361	0.112186	0	0.34	0.0451956	1.04083
112_TP_pdo	PDO	TP	0	0.0278573	0.423034	0.0490749	0	0.284145	0.00359583	0	0	0	0.0375378	0	0.0116881	0.00374854	0	0.0271787	0	0.087853	0	0.0442872	0	0	0.34	0.0457768	1.04731

## Sheet: ST6
DRUGS	PLASMATIC CONCENTRATION
Cisplatin	7-30 (μM)
Gemcitabine	4-150 (μM)
Nivolumab	26.0 ± 4.29 (μg/mL)
